# Supplementary material for: Single-cell RNA sequencing and spatial transcriptomic analysis reveal a distinct population of G6PD+ cells with aberrant bile acid metabolism in hepatocellular carcinoma
Source: Front Immunol. 2026 Feb 2;17:1739293. doi: 10.3389/fimmu.2026.1739293 (PMC12907316; doi:10.3389/fimmu.2026.1739293)
Supplement: Supplementary file 2 [file Table2.xlsx]

## Sheet: Bile Acid gene set
Symbol ▲	Category ▲	Score ▼
SLC10A2	Solute Carrier Family 10 Member 2	105.69
BAAT	Bile Acid-CoA:Amino Acid N-Acyltransferase	97.28
NR1H4	Nuclear Receptor Subfamily 1 Group H Member 4	96.23
SLC10A1	Solute Carrier Family 10 Member 1	95.78
ABCB11	ATP Binding Cassette Subfamily B Member 11	94.77
AKR1D1	Aldo-Keto Reductase Family 1 Member D1	94.16
AMACR	Alpha-Methylacyl-CoA Racemase	81.16
HSD3B7	Hydroxy-Delta-5-Steroid Dehydrogenase, 3 Beta- And Steroid Delta-Isomerase 7	76.49
CYP7B1	Cytochrome P450 Family 7 Subfamily B Member 1	76.33
GPBAR1	G Protein-Coupled Bile Acid Receptor 1	72.86
CYP7A1	Cytochrome P450 Family 7 Subfamily A Member 1	72.57
SLC27A5	Solute Carrier Family 27 Member 5	65.83
ABCB4	ATP Binding Cassette Subfamily B Member 4	65.4
CYP27A1	Cytochrome P450 Family 27 Subfamily A Member 1	63.69
SLC51B	SLC51 Subunit Beta	61.08
ACOX2	Acyl-CoA Oxidase 2	59.26
ATP8B1	ATPase Phospholipid Transporting 8B1	58.61
LIPA	Lipase A, Lysosomal Acid Type	56.55
SLC17A5	Solute Carrier Family 17 Member 5	53.42
FABP6	Fatty Acid Binding Protein 6	53.13
ALB	Albumin	52.51
ABCC2	ATP Binding Cassette Subfamily C Member 2	52.05
ABCD3	ATP Binding Cassette Subfamily D Member 3	51.4
SLCO1B1	Solute Carrier Organic Anion Transporter Family Member 1B1	49.2
SMPD1	Sphingomyelin Phosphodiesterase 1	48.21
SLCO1B3	Solute Carrier Organic Anion Transporter Family Member 1B3	46.55
TP53	Tumor Protein P53	46.47
CFTR	CF Transmembrane Conductance Regulator	46.29
ABCC3	ATP Binding Cassette Subfamily C Member 3	45.97
SLC25A13	Solute Carrier Family 25 Member 13	44.37
HADHA	Hydroxyacyl-CoA Dehydrogenase Trifunctional Multienzyme Complex Subunit Alpha	44.23
SLCO1A2	Solute Carrier Organic Anion Transporter Family Member 1A2	43.04
SLC51A	Solute Carrier Family 51 Member A	42.94
HSD17B4	Hydroxysteroid 17-Beta Dehydrogenase 4	41.64
AKR1C2	Aldo-Keto Reductase Family 1 Member C2	41.38
RARA	Retinoic Acid Receptor Alpha	41.28
VDR	Vitamin D Receptor	40.51
UGT1A1	UDP Glucuronosyltransferase Family 1 Member A1	40.03
SLC7A7	Solute Carrier Family 7 Member 7	39.99
PPARG	Peroxisome Proliferator Activated Receptor Gamma	39.98
FGF19	Fibroblast Growth Factor 19	39.96
CPT2	Carnitine Palmitoyltransferase 2	39.88
INS	Insulin	39.87
ACADVL	Acyl-CoA Dehydrogenase Very Long Chain	39.86
ACADM	Acyl-CoA Dehydrogenase Medium Chain	39.66
GAA	Alpha Glucosidase	38.81
ABCC4	ATP Binding Cassette Subfamily C Member 4 (PEL Blood Group)	38.8
POLG	DNA Polymerase Gamma, Catalytic Subunit	38.71
ABCB1	ATP Binding Cassette Subfamily B Member 1	38.03
NR1H2	Nuclear Receptor Subfamily 1 Group H Member 2	37.94
SCP2	Sterol Carrier Protein 2	37.77
PPARA	Peroxisome Proliferator Activated Receptor Alpha	37.55
CEL	Carboxyl Ester Lipase	36.98
SERPINA1	Serpin Family A Member 1	36.93
FASN	Fatty Acid Synthase	36.84
ABCD1	ATP Binding Cassette Subfamily D Member 1	36.72
HBB	Hemoglobin Subunit Beta	36.69
LDLR	Low Density Lipoprotein Receptor	36.21
TJP2	Tight Junction Protein 2	36.11
ASL	Argininosuccinate Lyase	36.02
ASS1	Argininosuccinate Synthase 1	35.97
RXRA	Retinoid X Receptor Alpha	35.93
LPL	Lipoprotein Lipase	35.93
ATP7B	ATPase Copper Transporting Beta	35.88
APOE	Apolipoprotein E	35.32
SLC27A2	Solute Carrier Family 27 Member 2	35.24
PKHD1	PKHD1 Ciliary IPT Domain Containing Fibrocystin/Polyductin	35.21
NPC1	NPC Intracellular Cholesterol Transporter 1	35
GBA1	Glucosylceramidase Beta 1	34.97
TGFB1	Transforming Growth Factor Beta 1	34.76
DBT	Dihydrolipoamide Branched Chain Transacylase E2	34.72
IL6	Interleukin 6	34.69
BCKDHA	Branched Chain Keto Acid Dehydrogenase E1 Subunit Alpha	34.65
CPT1A	Carnitine Palmitoyltransferase 1A	34.64
CYP3A4	Cytochrome P450 Family 3 Subfamily A Member 4	34.58
PTGS2	Prostaglandin-Endoperoxide Synthase 2	34.52
SLC7A5	Solute Carrier Family 7 Member 5	34.42
ABCG5	ATP Binding Cassette Subfamily G Member 5	34.41
CD36	CD36 Molecule (CD36 Blood Group)	34.36
ASAH1	N-Acylsphingosine Amidohydrolase 1	34.23
JAG1	Jagged Canonical Notch Ligand 1	34.22
ABCG8	ATP Binding Cassette Subfamily G Member 8	34.18
MTHFR	Methylenetetrahydrofolate Reductase	34.14
C1QTNF3-AMACR	C1QTNF3-AMACR Readthrough (NMD Candidate)	34.04
GPT	Glutamic--Pyruvic Transaminase	34.03
PEX5	Peroxisomal Biogenesis Factor 5	34.02
FABP1	Fatty Acid Binding Protein 1	34
HNF4A	Hepatocyte Nuclear Factor 4 Alpha	33.98
APOB	Apolipoprotein B	33.9
PEX1	Peroxisomal Biogenesis Factor 1	33.9
TNF	Tumor Necrosis Factor	33.82
GGT1	Gamma-Glutamyltransferase 1	33.8
KRAS	KRAS Proto-Oncogene, GTPase	33.74
ALAD	Aminolevulinate Dehydratase	33.73
BCKDHB	Branched Chain Keto Acid Dehydrogenase E1 Subunit Beta	33.65
CBS	Cystathionine Beta-Synthase	33.6
G6PD	Glucose-6-Phosphate Dehydrogenase	33.57
FABP2	Fatty Acid Binding Protein 2	33.48
FADS1	Fatty Acid Desaturase 1	33.33
SUCLG1	Succinate-CoA Ligase GDP/ADP-Forming Subunit Alpha	33.08
PIK3CA	Phosphatidylinositol-4,5-Bisphosphate 3-Kinase Catalytic Subunit Alpha	32.88
HRAS	HRas Proto-Oncogene, GTPase	32.83
AKT1	AKT Serine/Threonine Kinase 1	32.75
NR1I2	Nuclear Receptor Subfamily 1 Group I Member 2	32.69
HADHB	Hydroxyacyl-CoA Dehydrogenase Trifunctional Multienzyme Complex Subunit Beta	32.54
ACOX1	Acyl-CoA Oxidase 1	32.4
PEX2	Peroxisomal Biogenesis Factor 2	32.27
HSD17B10	Hydroxysteroid 17-Beta Dehydrogenase 10	32.24
CYP8B1	Cytochrome P450 Family 8 Subfamily B Member 1	32.19
NOTCH2	Notch Receptor 2	32.15
BRAF	B-Raf Proto-Oncogene, Serine/Threonine Kinase	32.03
EGFR	Epidermal Growth Factor Receptor	31.78
FAH	Fumarylacetoacetate Hydrolase	31.75
MYO5B	Myosin VB	31.62
PEX6	Peroxisomal Biogenesis Factor 6	31.35
PEX10	Peroxisomal Biogenesis Factor 10	31.13
SLC6A19	Solute Carrier Family 6 Member 19	31.08
SLC22A5	Solute Carrier Family 22 Member 5	31.08
RARB	Retinoic Acid Receptor Beta	31.08
DLD	Dihydrolipoamide Dehydrogenase	31.02
ACADS	Acyl-CoA Dehydrogenase Short Chain	30.93
HMGCR	3-Hydroxy-3-Methylglutaryl-CoA Reductase	30.91
CTNNB1	Catenin Beta 1	30.78
ALOX5	Arachidonate 5-Lipoxygenase	30.74
NPC2	NPC Intracellular Cholesterol Transporter 2	30.66
FGFR2	Fibroblast Growth Factor Receptor 2	30.52
FABP4	Fatty Acid Binding Protein 4	30.51
GFAP	Glial Fibrillary Acidic Protein	30.45
PEX14	Peroxisomal Biogenesis Factor 14	30.45
SLC27A1	Solute Carrier Family 27 Member 1	30.43
OTC	Ornithine Transcarbamylase	30.41
SLC25A4	Solute Carrier Family 25 Member 4	30.26
EHHADH	Enoyl-CoA Hydratase And 3-Hydroxyacyl CoA Dehydrogenase	30.14
PAH	Phenylalanine Hydroxylase	30.12
BCS1L	BCS1 Homolog, Ubiquinol-Cytochrome C Reductase Complex Chaperone	30.11
PEX7	Peroxisomal Biogenesis Factor 7	29.85
GNE	Glucosamine (UDP-N-Acetyl)-2-Epimerase/N-Acetylmannosamine Kinase	29.83
BRCA1	BRCA1 DNA Repair Associated	29.73
CCK	Cholecystokinin	29.58
DHCR7	7-Dehydrocholesterol Reductase	29.57
EPHX1	Epoxide Hydrolase 1	29.55
SLC7A9	Solute Carrier Family 7 Member 9	29.37
APOA1	Apolipoprotein A1	29.37
MAPK1	Mitogen-Activated Protein Kinase 1	29.24
GBA2	Glucosylceramidase Beta 2	29.2
SULT2A1	Sulfotransferase Family 2A Member 1	28.91
SMAD4	SMAD Family Member 4	28.87
SLC25A20	Solute Carrier Family 25 Member 20	28.79
NF1	Neurofibromin 1	28.72
PEX16	Peroxisomal Biogenesis Factor 16	28.64
FGFR4	Fibroblast Growth Factor Receptor 4	28.55
PEX12	Peroxisomal Biogenesis Factor 12	28.49
ACP5	Acid Phosphatase 5, Tartrate Resistant	28.46
AKR1C1	Aldo-Keto Reductase Family 1 Member C1	28.4
FABP3	Fatty Acid Binding Protein 3	28.36
PEX13	Peroxisomal Biogenesis Factor 13	28.32
PNPLA2	Patatin Like Domain 2, Triacylglycerol Lipase	28.25
MTOR	Mechanistic Target Of Rapamycin Kinase	28.19
BRCA2	BRCA2 DNA Repair Associated	28.04
NEU1	Neuraminidase 1	28
GUSB	Glucuronidase Beta	27.9
HMGCL	3-Hydroxy-3-Methylglutaryl-CoA Lyase	27.82
FADS2	Fatty Acid Desaturase 2	27.78
CBL	Cbl Proto-Oncogene	27.76
MYC	MYC Proto-Oncogene, BHLH Transcription Factor	27.67
HNF1A	HNF1 Homeobox A	27.66
HBA1	Hemoglobin Subunit Alpha 1	27.51
MUC1	Mucin 1, Cell Surface Associated	27.46
PEX11B	Peroxisomal Biogenesis Factor 11 Beta	27.38
SCT	Secretin	27.31
BCL2	BCL2 Apoptosis Regulator	27.31
PHYH	Phytanoyl-CoA 2-Hydroxylase	27.28
VIPAS39	VPS33B Interacting Protein, Apical-Basolateral Polarity Regulator, Spe-39 Homolog	27.25
PEX26	Peroxisomal Biogenesis Factor 26	27.21
MPV17	Mitochondrial Inner Membrane Protein MPV17	27.18
PEX3	Peroxisomal Biogenesis Factor 3	27.13
AKR1C4	Aldo-Keto Reductase Family 1 Member C4	27.06
CES1	Carboxylesterase 1	27.05
FECH	Ferrochelatase	27.01
CPOX	Coproporphyrinogen Oxidase	26.98
VPS33B	VPS33B Late Endosome And Lysosome Associated	26.92
CETP	Cholesteryl Ester Transfer Protein	26.88
PLA2G6	Phospholipase A2 Group VI	26.85
DGUOK	Deoxyguanosine Kinase	26.82
MMP2	Matrix Metallopeptidase 2	26.8
MMUT	Methylmalonyl-CoA Mutase	26.8
IGF1	Insulin Like Growth Factor 1	26.77
XDH	Xanthine Dehydrogenase	26.77
SLC27A4	Solute Carrier Family 27 Member 4	26.75
MYCN	MYCN Proto-Oncogene, BHLH Transcription Factor	26.75
DCDC2	Doublecortin Domain Containing 2	26.7
PKD1	Polycystin 1, Transient Receptor Potential Channel Interacting	26.62
EGF	Epidermal Growth Factor	26.59
HPD	4-Hydroxyphenylpyruvate Dioxygenase	26.59
NR0B2	Nuclear Receptor Subfamily 0 Group B Member 2	26.5
ETFDH	Electron Transfer Flavoprotein Dehydrogenase	26.28
SLC10A4	Solute Carrier Family 10 Member 4	26.21
RAF1	Raf-1 Proto-Oncogene, Serine/Threonine Kinase	26.05
MTR	5-Methyltetrahydrofolate-Homocysteine Methyltransferase	25.92
HNF1B	HNF1 Homeobox B	25.9
ELN	Elastin	25.84
NOTCH1	Notch Receptor 1	25.76
NR1I3	Nuclear Receptor Subfamily 1 Group I Member 3	25.75
SCD	Stearoyl-CoA Desaturase	25.67
F2	Coagulation Factor II, Thrombin	25.64
SLC2A1	Solute Carrier Family 2 Member 1	25.6
MPO	Myeloperoxidase	25.57
FLNA	Filamin A	25.56
KRT19	Keratin 19	25.48
HADH	Hydroxyacyl-CoA Dehydrogenase	25.43
CRABP2	Cellular Retinoic Acid Binding Protein 2	25.4
GCDH	Glutaryl-CoA Dehydrogenase	25.39
CASP3	Caspase 3	25.35
CDKN2A	Cyclin Dependent Kinase Inhibitor 2A	25.34
HBA2	Hemoglobin Subunit Alpha 2	25.33
FABP12	Fatty Acid Binding Protein 12	25.33
OAT	Ornithine Aminotransferase	25.31
NPHP3	Nephrocystin 3	25.25
SLC10A6	Solute Carrier Family 10 Member 6	25.23
SLC16A1	Solute Carrier Family 16 Member 1	25.23
GJA1	Gap Junction Protein Alpha 1	25.19
H19	H19 Imprinted Maternally Expressed Transcript	25.07
TAT	Tyrosine Aminotransferase	25
ALAS2	5'-Aminolevulinate Synthase 2	24.98
MMP9	Matrix Metallopeptidase 9	24.94
CA2	Carbonic Anhydrase 2	24.89
HMBS	Hydroxymethylbilane Synthase	24.88
IVD	Isovaleryl-CoA Dehydrogenase	24.87
PSAP	Prosaposin	24.83
FABP5	Fatty Acid Binding Protein 5	24.82
MIR21	MicroRNA 21	24.8
DHFR	Dihydrofolate Reductase	24.8
PPARGC1A	PPARG Coactivator 1 Alpha	24.78
IL1B	Interleukin 1 Beta	24.75
UROS	Uroporphyrinogen III Synthase	24.75
SOD1	Superoxide Dismutase 1	24.7
TTR	Transthyretin	24.67
STAT3	Signal Transducer And Activator Of Transcription 3	24.6
CAT	Catalase	24.59
PC	Pyruvate Carboxylase	24.56
ACTB	Actin Beta	24.54
CXCL8	C-X-C Motif Chemokine Ligand 8	24.49
CPS1	Carbamoyl-Phosphate Synthase 1	24.46
CP	Ceruloplasmin	24.44
LIPC	Lipase C, Hepatic Type	24.34
PTPN11	Protein Tyrosine Phosphatase Non-Receptor Type 11	24.32
ETFA	Electron Transfer Flavoprotein Subunit Alpha	24.32
ERBB2	Erb-B2 Receptor Tyrosine Kinase 2	24.3
PCCB	Propionyl-CoA Carboxylase Subunit Beta	24.29
UGT1A3	UDP Glucuronosyltransferase Family 1 Member A3	24.23
AFP	Alpha Fetoprotein	24.17
GALT	Galactose-1-Phosphate Uridylyltransferase	24.07
SPARC	Secreted Protein Acidic And Cysteine Rich	24
MVK	Mevalonate Kinase	24
ABCG2	ATP Binding Cassette Subfamily G Member 2 (JR Blood Group)	23.98
IDH1	Isocitrate Dehydrogenase (NADP(+)) 1	23.95
TH	Tyrosine Hydroxylase	23.95
INSR	Insulin Receptor	23.94
TRMU	TRNA Mitochondrial 2-Thiouridylase	23.92
SLC3A2	Solute Carrier Family 3 Member 2	23.92
GLUD1	Glutamate Dehydrogenase 1	23.88
FBN1	Fibrillin 1	23.8
LCAT	Lecithin-Cholesterol Acyltransferase	23.76
ACADSB	Acyl-CoA Dehydrogenase Short/Branched Chain	23.73
NFE2L2	NFE2 Like BZIP Transcription Factor 2	23.7
FGFR1	Fibroblast Growth Factor Receptor 1	23.69
CRP	C-Reactive Protein	23.68
RARG	Retinoic Acid Receptor Gamma	23.67
ETFB	Electron Transfer Flavoprotein Subunit Beta	23.66
TFAM	Transcription Factor A, Mitochondrial	23.44
MCCC2	Methylcrotonyl-CoA Carboxylase Subunit 2	23.41
TWNK	Twinkle MtDNA Helicase	23.41
ACOT8	Acyl-CoA Thioesterase 8	23.31
NAGS	N-Acetylglutamate Synthase	23.31
SLCO2B1	Solute Carrier Organic Anion Transporter Family Member 2B1	23.25
SLC1A2	Solute Carrier Family 1 Member 2	23.19
CDH1	Cadherin 1	23.19
BCKDK	Branched Chain Keto Acid Dehydrogenase Kinase	23.15
GLUL	Glutamate-Ammonia Ligase	23.13
FAS	Fas Cell Surface Death Receptor	23.09
CASR	Calcium Sensing Receptor	23.07
PTEN	Phosphatase And Tensin Homolog	23.06
PNLIP	Pancreatic Lipase	23.03
CCND1	Cyclin D1	23
HAMP	Hepcidin Antimicrobial Peptide	22.99
PCCA	Propionyl-CoA Carboxylase Subunit Alpha	22.99
SRC	SRC Proto-Oncogene, Non-Receptor Tyrosine Kinase	22.85
ECHS1	Enoyl-CoA Hydratase, Short Chain 1	22.78
PNPLA3	Patatin Like Domain 3, 1-Acylglycerol-3-Phosphate O-Acyltransferase	22.69
IFNG	Interferon Gamma	22.67
PLA2G2A	Phospholipase A2 Group IIA	22.65
UGT2B7	UDP Glucuronosyltransferase Family 2 Member B7	22.65
PLA2G4A	Phospholipase A2 Group IVA	22.63
ESR1	Estrogen Receptor 1	22.59
LIPE	Lipase E, Hormone Sensitive Type	22.58
HFE	Homeostatic Iron Regulator	22.54
HPRT1	Hypoxanthine Phosphoribosyltransferase 1	22.47
ACADL	Acyl-CoA Dehydrogenase Long Chain	22.37
GAST	Gastrin	22.36
SUCLA2	Succinate-CoA Ligase ADP-Forming Subunit Beta	22.36
LMNA	Lamin A/C	22.36
DLAT	Dihydrolipoamide S-Acetyltransferase	22.3
RRM2B	Ribonucleotide Reductase Regulatory TP53 Inducible Subunit M2B	22.27
ARG1	Arginase 1	22.25
G6PC1	Glucose-6-Phosphatase Catalytic Subunit 1	22.23
SLC1A4	Solute Carrier Family 1 Member 4	22.22
PKD2	Polycystin 2, Transient Receptor Potential Cation Channel	22.2
CC2D2A	Coiled-Coil And C2 Domain Containing 2A	22.2
KRT7	Keratin 7	22.18
CASP8	Caspase 8	22.17
SPP1	Secreted Phosphoprotein 1	22.1
ABCA1	ATP Binding Cassette Subfamily A Member 1	22.09
COL1A1	Collagen Type I Alpha 1 Chain	22.07
NR5A2	Nuclear Receptor Subfamily 5 Group A Member 2	22.06
MAPK14	Mitogen-Activated Protein Kinase 14	22.04
JUN	Jun Proto-Oncogene, AP-1 Transcription Factor Subunit	22
USP53	Ubiquitin Specific Peptidase 53	21.97
AR	Androgen Receptor	21.97
NPHP1	Nephrocystin 1	21.96
MMACHC	Metabolism Of Cobalamin Associated C	21.82
ACP1	Acid Phosphatase 1	21.81
SLC10A7	Solute Carrier Family 10 Member 7	21.8
TMEM216	Transmembrane Protein 216	21.76
MKS1	MKS Transition Zone Complex Subunit 1	21.71
UROD	Uroporphyrinogen Decarboxylase	21.71
ABHD5	Abhydrolase Domain Containing 5, Lysophosphatidic Acid Acyltransferase	21.67
CRABP1	Cellular Retinoic Acid Binding Protein 1	21.57
MAPK3	Mitogen-Activated Protein Kinase 3	21.56
ACAD8	Acyl-CoA Dehydrogenase Family Member 8	21.55
MMAB	Metabolism Of Cobalamin Associated B	21.51
PEX19	Peroxisomal Biogenesis Factor 19	21.49
AGPAT2	1-Acylglycerol-3-Phosphate O-Acyltransferase 2	21.45
SLC10A5	Solute Carrier Family 10 Member 5	21.44
PRKCSH	PRKCSH Beta Subunit Of Glucosidase II	21.44
MTTP	Microsomal Triglyceride Transfer Protein	21.38
SST	Somatostatin	21.36
NCOA1	Nuclear Receptor Coactivator 1	21.36
HGD	Homogentisate 1,2-Dioxygenase	21.29
CERNA3	Competing Endogenous LncRNA 3 For MiR-645	21.28
ACTC1	Actin Alpha Cardiac Muscle 1	21.27
TF	Transferrin	21.27
PIK3CG	Phosphatidylinositol-4,5-Bisphosphate 3-Kinase Catalytic Subunit Gamma	21.25
APP	Amyloid Beta Precursor Protein	21.25
CD14	CD14 Molecule	21.22
GPC3	Glypican 3	21.22
IDUA	Alpha-L-Iduronidase	21.12
PRKD1	Protein Kinase D1	21.12
ACAT1	Acetyl-CoA Acetyltransferase 1	21.07
FH	Fumarate Hydratase	21.01
PTS	6-Pyruvoyltetrahydropterin Synthase	21
KIF12	Kinesin Family Member 12	21
PDHA1	Pyruvate Dehydrogenase E1 Subunit Alpha 1	20.99
MUC2	Mucin 2, Oligomeric Mucus/Gel-Forming	20.92
GNAS	GNAS Complex Locus	20.9
SLC1A5	Solute Carrier Family 1 Member 5	20.88
HLA-DRB1	Major Histocompatibility Complex, Class II, DR Beta 1	20.8
NAGLU	N-Acetyl-Alpha-Glucosaminidase	20.78
AGXT	Alanine--Glyoxylate Aminotransferase	20.72
ALPP	Alkaline Phosphatase, Placental	20.68
GATA6	GATA Binding Protein 6	20.68
LEP	Leptin	20.67
ABCD4	ATP Binding Cassette Subfamily D Member 4	20.67
HGF	Hepatocyte Growth Factor	20.66
ALOX12	Arachidonate 12-Lipoxygenase, 12S Type	20.64
SLC4A1	Solute Carrier Family 4 Member 1 (Diego Blood Group)	20.61
IDS	Iduronate 2-Sulfatase	20.6
IDH2	Isocitrate Dehydrogenase (NADP(+)) 2	20.59
MLYCD	Malonyl-CoA Decarboxylase	20.58
IL10	Interleukin 10	20.53
ACACA	Acetyl-CoA Carboxylase Alpha	20.52
GSTP1	Glutathione S-Transferase Pi 1	20.51
NOS3	Nitric Oxide Synthase 3	20.51
ALDH3A2	Aldehyde Dehydrogenase 3 Family Member A2	20.46
ADIPOQ	Adiponectin, C1Q And Collagen Domain Containing	20.45
EPCAM	Epithelial Cell Adhesion Molecule	20.45
ABCC1	ATP Binding Cassette Subfamily C Member 1 (ABCC1 Blood Group)	20.41
GLB1	Galactosidase Beta 1	20.38
B3GAT3	Beta-1,3-Glucuronyltransferase 3	20.37
SLC19A1	Solute Carrier Family 19 Member 1	20.34
CYP2C9	Cytochrome P450 Family 2 Subfamily C Member 9	20.34
IRS1	Insulin Receptor Substrate 1	20.31
TLR4	Toll Like Receptor 4	20.27
PCSK9	Proprotein Convertase Subtilisin/Kexin Type 9	20.26
TYR	Tyrosinase	20.24
GAD2	Glutamate Decarboxylase 2	20.24
UGT1A9	UDP Glucuronosyltransferase Family 1 Member A9	20.2
BAX	BCL2 Associated X, Apoptosis Regulator	20.19
NR3C1	Nuclear Receptor Subfamily 3 Group C Member 1	20.18
SLC7A11	Solute Carrier Family 7 Member 11	20.15
GATA4	GATA Binding Protein 4	20.15
HMOX1	Heme Oxygenase 1	20.14
SLC27A6	Solute Carrier Family 27 Member 6	20.11
ABL1	ABL Proto-Oncogene 1, Non-Receptor Tyrosine Kinase	20.04
PITX2	Paired Like Homeodomain 2	20.03
TERT	Telomerase Reverse Transcriptase	20.03
